# Supplementary material for: Definition of CRISPR Cas12a Trans-Cleavage Units to Facilitate CRISPR Diagnostics
Source: Front Microbiol. 2021 Nov 29;12:766464. doi: 10.3389/fmicb.2021.766464 (PMC8667580; doi:10.3389/fmicb.2021.766464)
Supplement: Supplementary file 2 [file Table_1.XLSX]

## Sheet: Slice pH Formulation
Slice pH Formulation
Hampton Research - Copyright 2011
Reagent	[Buffer]	[Buffer]	Buffer	pH
#		units
A 01	1	M	Citric acid	3.5
A 02	1	M	Citric acid	3.8
A 03	1	M	Citric acid	4.1
A 04	1	M	Citric acid	4.4
A 05	1	M	Sodium citrate tribasic dihydrate	3.6
A 06	1	M	Sodium citrate tribasic dihydrate	3.9
A 07	1	M	Sodium citrate tribasic dihydrate	4.2
A 08	1	M	Sodium citrate tribasic dihydrate	4.5
A 09	1	M	Sodium acetate trihydrate	3.7
A 10	1	M	Sodium acetate trihydrate	4
A 11	1	M	Sodium acetate trihydrate	4.3
A 12	1	M	Sodium acetate trihydrate	4.6
B 01	1	M	Sodium acetate trihydrate	4.9
B 02	1	M	DL-Malic acid	4.7
B 03	1	M	DL-Malic acid	5
B 04	1	M	DL-Malic acid	5.3
B 05	1	M	DL-Malic acid	5.6
B 06	1	M	DL-Malic acid	5.9
B 07	1	M	Succinic acid	4.8
B 08	1	M	Succinic acid	5.1
B 09	1	M	Succinic acid	5.4
B 10	1	M	Succinic acid	5.7
B 11	1	M	Succinic acid	6
B 12	1	M	Sodium cacodylate trihydrate	5.2
C 01	1	M	Sodium cacodylate trihydrate	5.5
C 02	1	M	Sodium cacodylate trihydrate	5.8
C 03	1	M	Sodium cacodylate trihydrate	6.1
C 04	1	M	Sodium cacodylate trihydrate	6.4
C 05	1	M	MES monohydrate	5.3
C 06	1	M	MES monohydrate	5.6
C 07	1	M	MES monohydrate	5.9
C 08	1	M	MES monohydrate	6.2
C 09	1	M	MES monohydrate	6.5
C 10	1	M	BIS-TRIS	5.7
C 11	1	M	BIS-TRIS	6
C 12	1	M	BIS-TRIS	6.3
D 01	1	M	BIS-TRIS	6.6
D 02	1	M	BIS-TRIS	6.9
D 03	1	M	ADA	5.8
D 04	1	M	ADA	6.1
D 05	1	M	ADA	6.4
D 06	1	M	ADA	6.7
D 07	1	M	ADA	7
D 08	1	M	Imidazole	6.2
D 09	1	M	Imidazole	6.5
D 10	1	M	Imidazole	6.8
D 11	1	M	Imidazole	7.1
D 12	1	M	Imidazole	7.4
E 01	1	M	BIS-TRIS propane	6.4
E 02	1	M	BIS-TRIS propane	6.7
E 03	1	M	BIS-TRIS propane	7
E 04	1	M	BIS-TRIS propane	7.3
E 05	1	M	MOPS	6.5
E 06	1	M	MOPS	6.8
E 07	1	M	MOPS	7.1
E 08	1	M	MOPS	7.4
E 09	1	M	MOPS	7.7
E 10	1	M	HEPES sodium	6.6
E 11	1	M	HEPES sodium	6.9
E 12	1	M	HEPES sodium	7.2
F 01	1	M	HEPES sodium	7.5
F 02	1	M	HEPES	6.8
F 03	1	M	HEPES	7.1
F 04	1	M	HEPES	7.4
F 05	1	M	HEPES	7.7
F 06	1	M	TRIS hydrochloride	7.2
F 07	1	M	TRIS hydrochloride	7.5
F 08	1	M	TRIS hydrochloride	7.8
F 09	1	M	TRIS hydrochloride	8.1
F 10	1	M	Tris	7.3
F 11	1	M	Tris	7.6
F 12	1	M	Tris	7.9
G 01	1	M	Tris	8.2
G 02	1	M	Tris	8.5
G 03	1	M	Tricine	7.4
G 04	1	M	Tricine	7.7
G 05	1	M	Tricine	8
G 06	1	M	Tricine	8.3
G 07	1	M	Tricine	8.6
G 08	1	M	BICINE	7.5
G 09	1	M	BICINE	7.8
G 10	1	M	BICINE	8.1
G 11	1	M	BICINE	8.4
G 12	1	M	BICINE	8.7
H 01	1	M	BIS-TRIS propane	8.5
H 02	1	M	BIS-TRIS propane	8.8
H 03	1	M	BIS-TRIS propane	9.1
H 04	1	M	BIS-TRIS propane	9.4
H 05	1	M	Glycine	8.6
H 06	1	M	Glycine	8.9
H 07	1	M	Glycine	9.2
H 08	1	M	Glycine	9.5
H 09	1	M	AMPD	8.7
H 10	1	M	AMPD	9
H 11	1	M	AMPD	9.3
H 12	1	M	AMPD	9.6
