# Supplementary material for: Definition of CRISPR Cas12a Trans-Cleavage Units to Facilitate CRISPR Diagnostics
Source: Front Microbiol. 2021 Nov 29;12:766464. doi: 10.3389/fmicb.2021.766464 (PMC8667580; doi:10.3389/fmicb.2021.766464)
Supplement: Supplementary file 3 [file Table_2.XLSX]

## Sheet: HR2-072 Formulation
Solubility and Stability Screen HT Formulation
Hampton Research - Copyright 2016
Reagent	Well	[Additive 1]	[Additive 1]	Additive 1	CAS	[Additive 2]	[Additive 2]	Additive 2	CAS
#	#		units		Number		units		Number
01	A01	100	% v/v	Water
02	A02	75	% w/v	Trichloroacetic acid	76-03-9
03	A03	250	mM	L-Arginine	74-79-3
04	A04	250	mM	L-Arginine	74-79-3	250	mM	L-Glutamic acid	56-86-0
05	A05	500	mM	Glycine	56-40-6
06	A06	500	mM	L-Proline	147-85-3
07	A07	120	mM	L-Histidine	71-00-1
08	A08	500	mM	β-Alanine	107-95-9
09	A09	500	mM	L-Serine	56-45-1
10	A10	500	mM	L-Arginine ethyl ester dihydrochloride	36589-29-4
11	A11	500	mM	L-Argininamide dihydrochloride	14975-30-5
12	A12	500	mM	6-Aminohexanoic acid	60-32-2
13	B01	500	mM	Gly-gly	556-50-3
14	B02	200	mM	Gly-gly-gly	556-33-2
15	B03	5	% w/v	Tryptone	91079-40-2
16	B04	2,500	mM	Betaine monohydrate	590-47-6
17	B05	750	mM	D-(+)-Trehalose dihydrate	6138-23-4
18	B06	2,000	mM	Xylitol	87-99-0
19	B07	2,000	mM	D-Sorbitol	50-70-4
20	B08	2,000	mM	Sucrose	57-50-1
21	B09	500	mM	Hydroxyectoine	165542-15-4
22	B10	2,500	mM	Trimethylamine N-oxide dihydrate	62637-93-8
23	B11	2,000	mM	Methyl-α-D-glucopyranoside	97-30-3
24	B12	10	% v/v	Triethylene glycol	112-27-6
25	C01	500	mM	Spermine tetrahydrochloride	306-67-2
26	C02	500	mM	Spermidine	124-20-9
27	C03	500	mM	5-Aminovaleric acid	660-88-8
28	C04	500	mM	Glutaric acid	110-94-1
29	C05	80	mM	Adipic acid	124-04-9
30	C06	500	mM	Ethylenediamine dihydrochloride	333-18-6
31	C07	500	mM	Guanidine hydrochloride	50-01-1
32	C08	500	mM	Urea	57-13-6
33	C09	500	mM	N-Methylurea	598-50-5
34	C10	200	mM	N-Ethylurea	625-52-5
35	C11	30	% w/v	N-Methylformamide	123-39-7
36	C12	3	% w/v	Hypotaurine	300-84-5
37	D01	150	mM	TCEP hydrochloride	51805-45-9
38	D02	20	mM	GSH (L-Glutathione reduced)	70-18-8	20	mM	GSSG (L-Glutathione oxidized)	27025-41-8
39	D03	5	% w/v	Benzamidine hydrochloride	1670-14-0
40	D04	50	mM	Ethylenediaminetetraacetic acid disodium salt dihydrate	6381-92-6
41	D05	100	mM	Magnesium chloride hexahydrate	7791-18-6	100	mM	Calcium chloride dihydrate	10035-04-8
42	D06	100	mM	Cadmium chloride hydrate	654054-66-7	100	mM	Cobalt(II) chloride hexahydrate	7791-13-1
43	D07	1,000	mM	Non Detergent Sulfobetaine 195 (NDSB-195)	160255-06-1
44	D08	1,000	mM	Non Detergent Sulfobetaine 201 (NDSB-201)	15471-17-7
45	D09	1,000	mM	Non Detergent Sulfobetaine 211 (NDSB-211)	38880-58-9
46	D10	1,000	mM	Non Detergent Sulfobetaine 221 (NDSB-221)	160788-56-7
47	D11	800	mM	Non Detergent Sulfobetaine 256 (NDSB-256)	81239-45-4
48	D12	500	mM	Taurine	107-35-7
49	E01	500	mM	Acetamide	60-35-5
50	E02	500	mM	Oxalic acid dihydrate	6153-56-6
51	E03	500	mM	Sodium malonate pH 7.0	141-82-2
52	E04	500	mM	Succinic acid pH 7.0	110-15-6
53	E05	5	% v/v	Tacsimate pH 7.0	N/A
54	E06	25	% w/v	Tetraethylammonium bromide	71-91-0
55	E07	25	% w/v	Cholin acetate	14586-35-7
56	E08	25	% w/v	1-Ethyl-3-methylimidazolium acetate	143314-17-4
57	E09	25	% w/v	1-Butyl-3-methylimidazolium chloride	79917-90-1
58	E10	25	% w/v	Ethylammonium nitrate	22113-86-6
59	E11	500	mM	Ammonium sulfate	7783-20-2
60	E12	500	mM	Ammonium chloride	12125-02-9
61	F01	500	mM	Magnesium sulfate hydrate	22189-08-8
62	F02	500	mM	Potassium thiocyanate	333-20-0
63	F03	250	mM	Gadolinium(III) chloride hexahydrate	13450-84-5
64	F04	250	mM	Cesium chloride	7647-17-8
65	F05	250	mM	4-Aminobutyric acid (GABA)	56-12-2
66	F06	500	mM	Lithium nitrate	7790-69-4
67	F07	500	mM	DL-Malic acid pH 7.0	6915-15-7
68	F08	500	mM	Lithium citrate tribasic tetrahydrate	6080-58-6
69	F09	250	mM	Ammonium acetate	631-61-8
70	F10	250	mM	Sodium benzenesulfonate	515-42-4
71	F11	250	mM	Sodium p-toluenesulfonate	657-84-1
72	F12	1,000	mM	Sodium chloride	7647-14-5
73	G01	1,400	mM	Potassium chloride	7447-40-7
74	G02	700	mM	Sodium phosphate monobasic monohydrate	10049-21-5	1,300	mM	Potassium phosphate dibasic	7758-11-4
75	G03	1,000	mM	Sodium sulfate decahydrate	7727-73-3
76	G04	1,400	mM	Lithium chloride	7447-41-8
77	G05	1,000	mM	Sodium bromide	7647-15-6
78	G06	40	% v/v	Glycerol	56-81-5	400	mM	Lithium chloride	7447-41-8
79	G07	50	% v/v	Glycerol	56-81-5
80	G08	10	% v/v	Ethylene glycol	107-21-1
81	G09	10	% v/v	Polyethylene glycol 200	25322-68-3
82	G10	5	% v/v	Polyethylene glycol monomethyl ether 550	9004-74-4
83	G11	5	% w/v	Polyethylene glycol monomethyl ether 750	9004-74-4
84	G12	50	% v/v	Formamide	75-12-7
85	H01	10	% v/v	Polyethylene glycol 400	25322-68-3
86	H02	25	% v/v	Pentaerythritol ethoxylate (15/4 EO/OH)	30599-15-6
87	H03	10	% w/v	1,2-Propanediol	57-55-6
88	H04	3	% w/v	Polyethylene glycol monomethyl ether 1,900	9004-74-4
89	H05	3	% w/v	Polyethylene glycol 3,350	25322-68-3
90	H06	3	% w/v	Polyethylene glycol 8,000	25322-68-3
91	H07	2	% w/v	Polyvinylpyrrolidone K15	9003-39-8
92	H08	2	% w/v	Polyethylene glycol 20,000	25322-68-3
93	H09	10	mM	(2-Hydroxypropyl)-β-cyclodextrin	128446-35-5
94	H10	80	mM	α-Cyclodextrin	10016-20-3
95	H11	10	mM	β-Cyclodextrin	7585-39-9
96	H12	50	mM	Methyl-β-cyclodextrin	128446-36-6
